# Supplementary material for: Construction and analyses of the microRNA-target gene differential regulatory network in thyroid carcinoma
Source: PLoS One. 2017 Jun 1;12(6):e0178331. doi: 10.1371/journal.pone.0178331 (PMC5453480; doi:10.1371/journal.pone.0178331)
Supplement: S1 Table — (TXT) [file pone.0178331.s002.txt]

Category	Term	Count	%	PValue	Genes	List Total	Pop Hits	Pop Total	Fold Enrichment	Bonferroni	Benjamini	FDR
GOTERM_BP_DIRECT	GO:0042060~wound healing	4	0.13175230566534915	8.19981970793575E-5	EREG, ERBB3, TGFBR1, PDGFRA	17	91	16787	43.40530058177117	0.021014457137938702	0.021014457137938702	0.10706307892477396
GOTERM_BP_DIRECT	GO:0018108~peptidyl-tyrosine phosphorylation	4	0.13175230566534915	3.8839330228756516E-4	EREG, ERBB3, MET, PDGFRA	17	154	16787	25.64858670741024	0.09571744387658931	0.04906227537056318	0.5061798009049823
GOTERM_BP_DIRECT	GO:0014066~regulation of phosphatidylinositol 3-kinase signaling	3	0.09881422924901186	0.002451914581537279	EREG, ERBB3, PDGFRA	17	78	16787	37.97963800904977	0.4705018938869818	0.19098829770935322	3.1560464052273196
GOTERM_BP_DIRECT	GO:0046854~phosphatidylinositol phosphorylation	3	0.09881422924901186	0.003537318510203333	EREG, ERBB3, PDGFRA	17	94	16787	31.515018773466835	0.60059914212781	0.205027238775203	4.523561586300673
GOTERM_BP_DIRECT	GO:0048015~phosphatidylinositol-mediated signaling	3	0.09881422924901186	0.004556387933757435	EREG, ERBB3, PDGFRA	17	107	16787	27.686091258933484	0.6935807989094884	0.21066166513533802	5.791248682824801
GOTERM_BP_DIRECT	GO:0008284~positive regulation of cell proliferation	4	0.13175230566534915	0.00991355387204301	EREG, TGFBR1, BNC1, PDGFRA	17	481	16787	8.21181362357833	0.924257986251293	0.3495366853260323	12.20354978400704
GOTERM_BP_DIRECT	GO:0032924~activin receptor signaling pathway	2	0.06587615283267458	0.015148087563243155	INHBB, TGFBR1	17	16	16787	123.43382352941175	0.9808101518210239	0.43150780625693264	18.077529499537892
GOTERM_BP_DIRECT	GO:0043547~positive regulation of GTPase activity	4	0.13175230566534915	0.015241132937278077	EREG, ERBB3, PDGFRA, SIPA1L2	17	564	16787	7.003337505214851	0.9812740394500562	0.39178725984462226	18.1785779449108
GOTERM_BP_DIRECT	GO:0007165~signal transduction	5	0.16469038208168643	0.021301270778024323	ERBB3, TGFBR1, PDE5A, MET, LVRN	17	1163	16787	4.245359364726115	0.9962147259835328	0.4618545129009298	24.517520414455653
GOTERM_BP_DIRECT	GO:2001235~positive regulation of apoptotic signaling pathway	2	0.06587615283267458	0.021707496161922118	INHBB, TGFBR1	17	23	16787	85.86700767263427	0.9966006179915182	0.4335781512687298	24.925771583254352
GOTERM_BP_DIRECT	GO:0007268~chemical synaptic transmission	3	0.09881422924901186	0.02174213180675764	SYT1, KCND2, SNAP25	17	242	16787	12.241370928536705	0.9966316473138243	0.4040363408156844	24.960485442448533
GOTERM_BP_DIRECT	GO:0000165~MAPK cascade	3	0.09881422924901186	0.02503370077084551	EREG, ERBB3, PDGFRA	17	261	16787	11.350236646382692	0.9985929567047266	0.4214259444548273	28.192668597575455
GOTERM_BP_DIRECT	GO:2000145~regulation of cell motility	2	0.06587615283267458	0.026367687804283377	EREG, ERBB3	17	28	16787	70.53361344537815	0.9990130402683939	0.4127915937778328	29.465585941831797
GOTERM_BP_DIRECT	GO:0014047~glutamate secretion	2	0.06587615283267458	0.026367687804283377	SYT1, SNAP25	17	28	16787	70.53361344537815	0.9990130402683939	0.4127915937778328	29.465585941831797
GOTERM_BP_DIRECT	GO:0048701~embryonic cranial skeleton morphogenesis	2	0.06587615283267458	0.03008084797022494	TGFBR1, PDGFRA	17	32	16787	61.71691176470588	0.9996331372946459	0.43166108027565187	32.89986576855327
GOTERM_BP_DIRECT	GO:0038128~ERBB2 signaling pathway	2	0.06587615283267458	0.03562570384643635	EREG, ERBB3	17	38	16787	51.972136222910216	0.9999168968956055	0.4654670478328865	37.741712849749135
GOTERM_BP_DIRECT	GO:0045740~positive regulation of DNA replication	2	0.06587615283267458	0.0393057494521697	EREG, PDGFRA	17	42	16787	47.022408963585434	0.9999691280101469	0.47748617120509784	40.77479887703417
GOTERM_BP_DIRECT	GO:0010862~positive regulation of pathway-restricted SMAD protein phosphorylation	2	0.06587615283267458	0.04480114071313992	INHBB, TGFBR1	17	48	16787	41.14460784313725	0.9999930129646194	0.5025801476447074	45.05086163447925
GOTERM_BP_DIRECT	GO:0007269~neurotransmitter secretion	2	0.06587615283267458	0.04753777181196814	SYT1, SNAP25	17	51	16787	38.72433679354095	0.999996676694066	0.5038159544530729	47.07221964878635
GOTERM_BP_DIRECT	GO:0048146~positive regulation of fibroblast proliferation	2	0.06587615283267458	0.052988997344938935	EREG, PDGFRA	17	57	16787	34.64809081527348	0.9999992484611743	0.5239181183156018	50.89558844599434
GOTERM_BP_DIRECT	GO:0014068~positive regulation of phosphatidylinositol 3-kinase signaling	2	0.06587615283267458	0.06021180860621552	ERBB3, PDGFRA	17	65	16787	30.38371040723982	0.999999896541593	0.5525564115289214	55.56913467930282
GOTERM_BP_DIRECT	GO:0008544~epidermis development	2	0.06587615283267458	0.07892674203172377	POU2F3, BNC1	17	86	16787	22.964432284541722	0.9999999994348147	0.6372326953078785	65.83613730502674
GOTERM_BP_DIRECT	GO:0007169~transmembrane receptor protein tyrosine kinase signaling pathway	2	0.06587615283267458	0.0877152808614739	ERBB3, MET	17	96	16787	20.572303921568626	0.9999999999528183	0.6606670145816557	69.85781783135496
