# Supplementary material for: Construction and analyses of the microRNA-target gene differential regulatory network in thyroid carcinoma
Source: PLoS One. 2017 Jun 1;12(6):e0178331. doi: 10.1371/journal.pone.0178331 (PMC5453480; doi:10.1371/journal.pone.0178331)
Supplement: S2 Table — (TXT) [file pone.0178331.s003.txt]

Category	Term	Count	%	PValue	Genes	List Total	Pop Hits	Pop Total	Fold Enrichment	Bonferroni	Benjamini	FDR
GOTERM_BP_DIRECT	GO:0045892~negative regulation of transcription, DNA-templated	4	0.12195121951219512	0.015278240636071291	RPS6KA5, HEY2, ZFPM2, HMGA2	19	499	16787	7.082375276869528	0.982018226008175	0.982018226008175	18.238624811131
GOTERM_BP_DIRECT	GO:0045944~positive regulation of transcription from RNA polymerase II promoter	5	0.1524390243902439	0.018808034770815146	RPS6KA5, HEY2, MET, ZFPM2, HMGA2	19	988	16787	4.471287023226081	0.9929564822017656	0.9160743317081455	21.989883983442503
GOTERM_BP_DIRECT	GO:0043547~positive regulation of GTPase activity	4	0.12195121951219512	0.021134355792571554	DOCK9, OPHN1, CYTH3, STARD13	19	564	16787	6.2661440836132885	0.996209247133613	0.8440776072739652	24.374563781044923
GOTERM_BP_DIRECT	GO:0060045~positive regulation of cardiac muscle cell proliferation	2	0.06097560975609756	0.023340420445400842	HEY2, ZFPM2	19	22	16787	80.32057416267942	0.997896323743827	0.785836859722448	26.573603230506947
GOTERM_BP_DIRECT	GO:0060412~ventricular septum morphogenesis	2	0.06097560975609756	0.030658364228980044	HEY2, ZFPM2	19	29	16787	60.93284936479129	0.9997045647267142	0.8031694666552821	33.45247723645194
GOTERM_BP_DIRECT	GO:0007165~signal transduction	5	0.1524390243902439	0.032086399907257895	PDE5A, MET, OPHN1, HMGA2, STARD13	19	1163	16787	3.7984794315970496	0.9997989284850921	0.7579574284830158	34.72336169380292
GOTERM_BP_DIRECT	GO:0001570~vasculogenesis	2	0.06097560975609756	0.05840249234350268	HEY2, ZFPM2	19	56	16787	31.554511278195488	0.9999998490464345	0.893940627411876	54.48169383465675
GOTERM_BP_DIRECT	GO:0045444~fat cell differentiation	2	0.06097560975609756	0.07648007160809857	INHBB, HMGA2	19	74	16787	23.879089615931722	0.9999999990417544	0.9254093134493258	64.67564802915143
GOTERM_BP_DIRECT	GO:0009653~anatomical structure morphogenesis	2	0.06097560975609756	0.09325194595510497	SCML2, FBN3	19	91	16787	19.41816078658184	0.999999999991983	0.9415058634713701	72.20474645555079
