# Supplementary material for: Construction and analyses of the microRNA-target gene differential regulatory network in thyroid carcinoma
Source: PLoS One. 2017 Jun 1;12(6):e0178331. doi: 10.1371/journal.pone.0178331 (PMC5453480; doi:10.1371/journal.pone.0178331)
Supplement: S3 Table — (TXT) [file pone.0178331.s004.txt]

Category	Term	Count	%	PValue	Genes	List Total	Pop Hits	Pop Total	Fold Enrichment	Bonferroni	Benjamini	FDR
GOTERM_BP_DIRECT	GO:0042989~sequestering of actin monomers	2	0.06671114076050699	0.010673840204586045	TMSB10, TMSB4X	19	10	16787	176.7052631578947	0.980097167257581	0.980097167257581	13.729626229976654
GOTERM_BP_DIRECT	GO:0048333~mesodermal cell differentiation	2	0.06671114076050699	0.011735285687678246	ITGB4, HMGA2	19	11	16787	160.64114832535884	0.9865491233159978	0.8840220853610387	14.994750965957937
GOTERM_BP_DIRECT	GO:2000648~positive regulation of stem cell proliferation	2	0.06671114076050699	0.012795655552536353	SOX11, HMGA2	19	12	16787	147.25438596491227	0.9909097434520856	0.791298591506856	16.24139689099866
GOTERM_BP_DIRECT	GO:0061029~eyelid development in camera-type eye	2	0.06671114076050699	0.01385495082522864	SOX11, STRA6	19	13	16787	135.92712550607288	0.99385684406765	0.7200387752236643	17.46983283454522
GOTERM_BP_DIRECT	GO:0006366~transcription from RNA polymerase II promoter	4	0.13342228152101399	0.016791678654807927	SOX11, ELF5, ESR1, HMGA2	19	517	16787	6.835793545759951	0.9979316495847818	0.7095142560427916	20.788664947573864
GOTERM_BP_DIRECT	GO:0007507~heart development	3	0.10006671114076052	0.017137145171653694	ERBB3, TH, STRA6	19	189	16787	14.024227234753551	0.998180648605109	0.6506027911213144	21.17083678287861
GOTERM_BP_DIRECT	GO:0007275~multicellular organism development	4	0.13342228152101399	0.01757935375065558	BMP1, GPR161, CATSPER1, HMGA2	19	526	16787	6.718831298779267	0.9984562373634988	0.6033854463123237	21.657534303355053
GOTERM_BP_DIRECT	GO:0045944~positive regulation of transcription from RNA polymerase II promoter	5	0.1667778519012675	0.018808034770815146	SOX11, ELF5, MET, ESR1, HMGA2	19	988	16787	4.471287023226081	0.9990223039296797	0.5794908175578277	22.995239965695635
GOTERM_BP_DIRECT	GO:0042981~regulation of apoptotic process	3	0.10006671114076052	0.021640199747453143	INHBB, BMP1, ESR1	19	214	16787	12.385882931628135	0.9996596005169774	0.5882198263431571	25.99844074324239
GOTERM_BP_DIRECT	GO:0030325~adrenal gland development	2	0.06671114076050699	0.02229075048909601	STRA6, HMGA2	19	21	16787	84.1453634085213	0.9997329766827938	0.5608074964277523	26.672760726639744
GOTERM_BP_DIRECT	GO:0010628~positive regulation of gene expression	3	0.10006671114076052	0.03039999175373498	ERBB3, SOX11, HMGA2	19	257	16787	10.313536760188407	0.9999872267080612	0.6409801676002662	34.61377048686936
GOTERM_BP_DIRECT	GO:0048468~cell development	2	0.06671114076050699	0.04308307046252008	INHBB, BMP1	19	41	16787	43.09884467265726	0.9999998955046657	0.738026070157765	45.450655467727096
GOTERM_BP_DIRECT	GO:0043408~regulation of MAPK cascade	2	0.06671114076050699	0.04308307046252008	INHBB, BMP1	19	41	16787	43.09884467265726	0.9999998955046657	0.738026070157765	45.450655467727096
GOTERM_BP_DIRECT	GO:0010862~positive regulation of pathway-restricted SMAD protein phosphorylation	2	0.06671114076050699	0.05026119625187712	INHBB, BMP1	19	48	16787	36.81359649122807	0.999999993308452	0.7649315445890756	50.82020257209534
GOTERM_BP_DIRECT	GO:0007612~learning	2	0.06671114076050699	0.05941550741179603	TH, STRA6	19	57	16787	31.000923361034165	0.9999999998049247	0.7974916129480838	56.95741792047054
GOTERM_BP_DIRECT	GO:0060395~SMAD protein signal transduction	2	0.06671114076050699	0.0644651619830628	INHBB, BMP1	19	62	16787	28.500848896434633	0.9999999999726544	0.8023974824555601	60.03087701703078
GOTERM_BP_DIRECT	GO:0035019~somatic stem cell population maintenance	2	0.06671114076050699	0.06748265346459006	ELF5, HMGA2	19	65	16787	27.185425101214573	0.9999999999915904	0.796858586538557	61.76898916854121
GOTERM_BP_DIRECT	GO:0007015~actin filament organization	2	0.06671114076050699	0.07149167881705407	TMSB10, TMSB4X	19	69	16787	25.609458428680398	0.999999999998255	0.796604106436043	63.96991624695829
GOTERM_BP_DIRECT	GO:0045444~fat cell differentiation	2	0.06671114076050699	0.07648007160809857	INHBB, HMGA2	19	74	16787	23.879089615931722	0.9999999999997558	0.8007826448058053	66.54442757060389
GOTERM_BP_DIRECT	GO:0030154~cell differentiation	3	0.10006671114076052	0.0868653305911699	INHBB, ELF5, CATSPER1	19	463	16787	5.724792542912356	0.9999999999999961	0.8254767248225352	71.36634457251323
GOTERM_BP_DIRECT	GO:0009653~anatomical structure morphogenesis	2	0.06671114076050699	0.09325194595510497	TH, FBN3	19	91	16787	19.41816078658184	0.9999999999999997	0.8324551673454775	74.00276310899531
GOTERM_BP_DIRECT	GO:0001822~kidney development	2	0.06671114076050699	0.09422951333536052	SOX11, STRA6	19	92	16787	19.2070938215103	0.9999999999999998	0.8209663012055898	74.38584032803446
GOTERM_BP_DIRECT	GO:0007169~transmembrane receptor protein tyrosine kinase signaling pathway	2	0.06671114076050699	0.09812983812346518	ERBB3, MET	19	96	16787	18.406798245614034	1.0	0.8197818649125561	75.86274203532422
