# Supplementary material for: Construction and analyses of the microRNA-target gene differential regulatory network in thyroid carcinoma
Source: PLoS One. 2017 Jun 1;12(6):e0178331. doi: 10.1371/journal.pone.0178331 (PMC5453480; doi:10.1371/journal.pone.0178331)
Supplement: S4 Table — (TXT) [file pone.0178331.s005.txt]

Category	Term	Count	%	PValue	Genes	List Total	Pop Hits	Pop Total	Fold Enrichment	Bonferroni	Benjamini	FDR
GOTERM_BP_DIRECT	GO:0030534~adult behavior	2	0.0641025641025641	0.026018417625511218	SPTBN2, PCDH17	18	26	16787	71.73931623931624	0.987427443227019	0.987427443227019	27.40902357691678
GOTERM_BP_DIRECT	GO:0000165~MAPK cascade	2	0.0641025641025641	0.23395623628744014	FGF7, SPTBN2	18	261	16787	7.146445295870582	1.0	0.9999999997528007	96.07724712533707
GOTERM_BP_DIRECT	GO:0007165~signal transduction	3	0.09615384615384616	0.3315612861223979	FGF7, PENK, WIF1	18	1163	16787	2.4057036400114646	1.0	0.9999999997910344	99.25120617273852
GOTERM_BP_DIRECT	GO:0007155~cell adhesion	2	0.0641025641025641	0.37659978982776626	SVEP1, PCDH17	18	460	16787	4.054830917874396	1.0	0.9999999969603177	99.67918203596757
GOTERM_BP_DIRECT	GO:0006508~proteolysis	2	0.0641025641025641	0.39073386875709826	MASP1, PAPPA	18	482	16787	3.869755647763946	1.0	0.999999928287706	99.7572059445575
GOTERM_BP_DIRECT	GO:0007275~multicellular organism development	2	0.0641025641025641	0.4181020575278453	MEOX2, WIF1	18	526	16787	3.546049852133502	1.0	0.9999996880425246	99.86109882958857
GOTERM_BP_DIRECT	GO:0043547~positive regulation of GTPase activity	2	0.0641025641025641	0.4408028876588063	FGF7, SPTBN2	18	564	16787	3.3071315996847908	1.0	0.9999989679936007	99.91435197465101
GOTERM_BP_DIRECT	GO:0045944~positive regulation of transcription from RNA polymerase II promoter	2	0.0641025641025641	0.6435977224033624	PID1, MEOX2	18	988	16787	1.8878767431399008	1.0	0.999999999495612	99.99964047584331
GOTERM_BP_DIRECT	GO:0006355~regulation of transcription, DNA-templated	2	0.0641025641025641	0.7989642717111303	MYT1L, MEOX2	18	1511	16787	1.2344290021325097	1.0	0.999999999999859	99.99999965784112
